# Supplementary material for: Metabolite analysis of tubers and leaves of two potato cultivars and their grafts
Source: PLoS One. 2021 May 6;16(5):e0250858. doi: 10.1371/journal.pone.0250858 (PMC8101760; doi:10.1371/journal.pone.0250858)
Supplement: S1 Table — (XLSX) [file pone.0250858.s008.xlsx]

## Sheet: S1 Table
Experiment title:	Metabolite composition of leaves
Plant species:	Solanum tuberosum cv. Hópehely and White Lady
Organ/tissue:	leaf
Analytical tool:	GC-MS
Abbreviations:	RT: Retention time, in minutes
	HP: Hópehely
	HP/HP: homo-grafted Hópehely
	HP/WL: hetero-graft - Hópehely scion / White Lady rootstock
	WL: White Lady
	WL/WL: homo-grafted White Lady
	WL/HP: hetero-graft - White Lady scion / Hópehely rootstock
	1, 2, 3, 4: groups of leaves, each group consisted of 3 leaf disks of 1 cm in diameter derived from 3 individual plants
	Exp1: experiment 1, samples were collected on November 21, 2018 , at 4 hours after sunrise
	Exp2: experiment 2, samples were collected on December 17, 2018 , at 4 hours after sunrise
Remarks:	Ribitol was used as an internal standard; the amount of ribitol was below the detection level in leaves
	In the case of compounds with multiple derivatives only the highest peak was taken into consideration
Detected compound	Exp1		Exp2		Exp2		Exp1		Exp2		Exp2		Exp1		Exp2		Exp2		Exp2		Exp1		Exp1		Exp2		Exp1		Exp1		Exp2		Exp2		Exp1		Exp1		Exp2
	HP1		HP2		HP3		HP/HP1		HP/HP2		HP/HP3		HP/WL1		HP/WL2		HP/WL3		HP/WL4		WL1		WL2		WL3		WL/WL1		WL/WL2		WL/WL3		WL/WL4		WL/HP1		WL/HP2		WL/HP3
	RT	Area	RT	Area	RT	Area	RT	Area	RT	Area	RT	Area	RT	Area	RT	Area	RT	Area	RT	Area	RT	Area	RT	Area	RT	Area	RT	Area	RT	Area	RT	Area	RT	Area	RT	Area	RT	Area	RT	Area
Valine	5.43	333183	5.43	876758	5.43	1.24572e+06	5.43	452249	5.43	606093	5.43	1.57391e+06	5.43	811168	5.44	1.09666e+06	5.43	905773	5.42	1.10849e+06	5.43	841610	5.43	630881	5.44	498616	5.43	403487	5.43	1.06421e+06	5.44	828238	5.44	907231	5.42	813713	5.43	811168	5.43	1.9606e+06
Phosphoric acid	5.9	5.47707e+07	5.89	4.8754e+07	5.89	2.77094e+07	5.9	2.80155e+07	5.89	4.60266e+07	5.9	5.70716e+07	5.9	3.73184e+07	5.9	8.38509e+07	5.9	8.07846e+07	5.89	9.78486e+07	5.89	6.71956e+07	5.9	8.28159e+07	5.9	2.32442e+07	5.89	1.72915e+07	5.9	8.61208e+07	5.9	7.64319e+07	5.9	3.29771e+07	5.88	2.36595e+07	5.9	3.73184e+07	5.9	3.54793e+07
Isoleucine	6.07	191300	6.06	305834	6.07	180708	6.07	82710.6	6.06	87724.1	6.07	499467	6.07	403294	6.08	246915	6.07	209635	6.06	326096	6.07	266548	6.07	128208	6.05	131394	6.07	392680	6.07	471254	6.08	182759	6.08	262949	6.06	640845	6.07	403294	6.07	1.76693e+06
Proline	6.16	167798	6.15	3.04496e+07	6.15	2.98523e+07	6.16	79957.9	6.15	3.19993e+07	6.15	2.87459e+07	6.13	2.71693e+06	6.15	1.17461e+06	6.15	2.92334e+07	6.14	3.25143e+07	6.15	2.81086e+07	6.13	486073	6.15	1.40864e+06	6.15	2.68488e+07	6.15	2.81227e+07	6.15	1.2867e+06	6.15	1.06848e+06	6.14	3.04414e+07	6.13	2.71693e+06	6.13	1.30654e+06
Glycine	6.21	1.94125e+06	6.2	2.67081e+06	6.2	1.96679e+06	6.21	1.79348e+06	6.21	4.04665e+06	6.21	4.56888e+06	6.21	3.18887e+06	6.21	2.25593e+06	6.21	3.26003e+06	6.2	4.24449e+06	6.2	3.1494e+06	6.21	2.15626e+06	6.21	1.49608e+06	6.21	3.83619e+06	6.21	4.33642e+06	6.21	4.08394e+06	6.21	1.77987e+06	6.19	4.12088e+06	6.21	3.18887e+06	6.21	2.06089e+06
Serine	6.7	3.17144e+06	6.7	4.52814e+06	6.7	2.63227e+06	6.7	1.99292e+06	6.7	4.25387e+06	6.7	6.37296e+06	6.7	3.19941e+06	6.7	1.03126e+07	6.7	9.93721e+06	6.69	1.32688e+07	6.7	3.31661e+06	6.7	3.51583e+06	6.7	2.99383e+06	6.7	1.27558e+06	6.7	9.85255e+06	6.7	8.93315e+06	6.7	5.76085e+06	6.69	2.31982e+06	6.7	3.19941e+06	6.7	5.68587e+06
L-Threonine	7.01	1.25332e+06	7.01	1.9761e+06	7.01	1.34792e+06	7.01	787820	7.01	1.89915e+06	7.01	2.36469e+06	7.01	1.58181e+06	7.01	2.20978e+06	7.01	2.88057e+06	7	2.94481e+06	7.01	1.01539e+06	7.01	1.05904e+06	7.02	977370	7.01	1.00587e+06	7.01	2.46928e+06	7.01	2.51219e+06	7.01	1.88494e+06	7	1.23685e+06	7.01	1.58181e+06	7.01	1.74839e+06
B-alanine	7.44	260364	7.49	1.49722e+06	7.49	1.37339e+06	7.49	81908.8	7.49	1.42692e+06	7.49	1.43573e+06	7.5	168471	7.49	167105	7.5	1.47145e+06	7.49	1.71977e+06	7.49	1.27392e+06	7.47	46381.1	7.5	305095	7.49	1.32782e+06	7.5	1.56535e+06	7.49	216350	7.48	82181.1	7.49	1.57609e+06	7.5	168471	7.49	136977
Malic acid	8.37	3.06344e+07	8.38	2.04904e+08	8.38	2.2996e+08	8.37	1.74145e+07	8.39	3.99068e+08	8.39	2.29844e+08	8.37	8.10514e+07	8.39	2.82979e+08	8.39	2.6968e+08	8.37	3.38365e+08	8.37	6.53296e+07	8.36	6.06195e+07	8.4	4.19505e+08	8.37	1.26679e+08	8.39	3.26601e+08	8.39	2.98571e+08	8.38	2.10013e+08	8.36	7.55059e+07	8.37	8.10514e+07	8.37	5.50294e+07
L-Aspartic-acid	8.93	3.45904e+06	8.93	8.16931e+06	8.93	7.50261e+06	8.93	1.60819e+06	8.94	8.68256e+06	8.94	1.55457e+07	8.93	5.422e+06	8.94	1.00554e+07	8.94	1.2339e+07	8.92	1.64757e+07	8.94	3.82726e+06	8.93	3.6596e+06	8.94	3.24592e+06	8.94	1.75858e+06	8.95	1.69061e+07	8.94	1.22576e+07	8.94	7.96464e+06	8.92	4.37034e+06	8.93	5.422e+06	8.93	3.35479e+06
5-oxo-Proline	9.01	7.48621e+06	9.01	1.55914e+07	9.01	4.68398e+06	9.01	4.45879e+06	9.01	5.73393e+06	9.02	8.14537e+06	9.01	1.81182e+07	9.02	1.72043e+07	9.02	1.80625e+07	9.01	1.07318e+07	9.01	5.80824e+06	9.01	2.04308e+07	9.02	5.16523e+06	9.01	2.79363e+06	9.02	8.32433e+06	9.02	1.93454e+07	9.02	1.63964e+07	9	8.79542e+06	9.01	1.81182e+07	9.01	1.75617e+07
GABA	9.12	269732	9.13	761636	9.12	298867	9.13	178644	9.13	527440	9.13	898447	9.12	1.19853e+06	9.13	685061	9.14	768238	9.11	959034	9.12	501565	9.12	372498	9.14	341863	9.13	241616	9.14	693884	9.14	460709	9.13	276839	9.11	2.0374e+06	9.12	1.19853e+06	9.12	323022
Ornithine	11.08	253512	11.06	110407	11.06	46468.1	11.08	46238.7	11.04	65120.1	11.01	117125	11.08	456425	11.03	201079	11.09	59381.4	11.03	201774	11	157718	11.06	148456	11.01	112982	11.11	130165	11.06	114043	11.05	34549.6	11.03	26583.2	11.08	360623	11.08	456425	11.09	453956
Glutamic acid	11.19	249889	11.18	2.09917e+06	11.19	4.13098e+06	11.19	36149.9	11.18	7.08664e+06	11.19	1.87423e+07	11.18	746156	11.19	6.6421e+06	11.2	8.19915e+06	11.18	2.65775e+07	11.19	1.15612e+07	11.18	246870	11.19	5.78336e+06	11.19	8.88613e+06	11.2	2.77377e+07	11.19	1.08598e+07	11.19	6.15833e+06	11.18	1.06318e+07	11.18	746156	11.18	789562
Phenylalanine	11.41	243447	11.42	623776	11.43	209616	11.41	21661.3	11.41	256132	11.43	1.15129e+06	11.43	216384	11.43	667128	11.44	780092	11.42	841406	11.42	536213	11.42	320575	11.43	408221	11.43	280133	11.45	953008	11.43	977967	11.43	936354	11.41	455696	11.43	216384	11.42	762610
Pentonic acid	12.31	371049	12.31	709372	12.32	220564	12.32	110678	12.32	252029	12.31	1.0664e+06	12.31	736404	12.32	807894	12.32	1.37784e+06	12.3	1.68669e+06	12.31	529563	12.3	357904	12.3	320991	12.32	259102	12.33	1.09943e+06	12.32	1.00632e+06	12.32	1.0681e+06	12.3	961195	12.31	736404	12.31	866934
L-Asparagine	12.83	174821	12.8	1.0557e+06	12.82	373559	12.8	125952	12.79	461968	12.84	1.98948e+06	12.8	824777	12.8	737332	12.81	815647	12.78	1.00687e+06	12.8	470206	12.91	158133	12.82	189158	12.8	297846	12.82	708601	12.8	311423	12.81	953011	12.79	922534	12.8	824777	12.8	1.27208e+06
Ribitol	15.7	9.97403e+06	15.7	1.11946e+07	15.71	8.46847e+06	15.71	9.88711e+06	15.7	9.21977e+06	15.71	9.33477e+06	15.7	9.27529e+06	15.72	1.01612e+07	15.73	9.37993e+06	15.67	1.04509e+07	15.7	7.15435e+06	15.69	7.35494e+06	15.7	1.01374e+07	15.7	9.68806e+06	15.73	9.34887e+06	15.71	9.24844e+06	15.71	9.81599e+06	15.68	9.40342e+06	15.7	9.27529e+06	15.71	9.1312e+06
Citric acid	20.78	1.39619e+06	20.77	1.13024e+07	20.78	3.62524e+07	20.78	361920	20.81	1.37182e+07	20.78	5.41669e+07	20.8	3.94147e+06	20.81	7.38835e+07	20.84	4.68178e+06	20.76	4.44907e+07	20.77	2.29776e+06	20.8	324672	20.81	6.17427e+06	20.78	1.6954e+07	20.81	2.90496e+07	20.79	3.72016e+07	20.78	2.32224e+07	20.73	1.75649e+07	20.8	3.94147e+06	20.78	851908
Fructose	23.76	8.10751e+07	23.78	1.82643e+08	23.77	1.12089e+08	23.75	2.30659e+07	23.77	1.24191e+08	23.79	2.37781e+08	23.78	2.79123e+08	23.78	1.30202e+08	23.79	1.70981e+08	23.76	1.93609e+08	23.78	1.84002e+08	23.76	1.88094e+08	23.79	2.78291e+08	23.78	1.24067e+08	23.79	1.17258e+08	23.78	1.22093e+08	23.78	1.46827e+08	23.78	2.90499e+08	23.78	2.79123e+08	23.78	2.79738e+08
Galactose	24.27	314961	24.42	215201	24.43	147224	24.42	151809	24.41	288768	24.42	265386	24.42	672014	24.42	430065	24.44	271720	24.39	300482	24.44	209486	24.42	257703	24.42	196791	24.45	382187	24.44	386683	24.43	307237	24.42	356135	24.41	696150	24.42	771177	24.42	352710
Glucose	24.65	6.13913e+07	24.66	8.57173e+07	24.66	8.57327e+07	24.66	7.74094e+07	24.67	1.69203e+08	24.68	1.84079e+08	24.66	1.01571e+08	24.66	8.14607e+07	24.66	1.01424e+08	24.66	2.25763e+08	24.66	1.21608e+08	24.65	1.21803e+08	24.67	1.63832e+08	24.72	5.1256e+08	24.66	6.97475e+07	24.65	6.43178e+07	24.66	6.36014e+07	24.66	7.67018e+07	24.67	2.1963e+08	24.67	1.18541e+08
Mannitol	25.65	335737	25.64	383890	25.87	2.63339e+06	25.63	203854	25.64	187704	25.63	342269	25.64	470510	25.65	290825	25.67	447746	25.61	290946	25.2	2.1281e+07	25.18	2.18845e+07	25.2	2.67872e+07	25.66	154332	25.66	347044	25.66	409866	25.66	381210	25.64	446355	25.64	470510	25.65	245998
Palmitic acid	27.78	2.61875e+06	27.79	1.43119e+06	27.79	2.02697e+06	27.79	2.00735e+06	27.79	1.84745e+06	27.81	1.67132e+06	27.78	2.63332e+06	27.8	1.28284e+06	27.8	1.62601e+06	27.78	2.38442e+06	27.8	2.70417e+06	27.78	2.81242e+06	27.79	1.60184e+06	27.81	1.12091e+06	27.81	1.21663e+06	27.79	1.86187e+06	27.79	1.59505e+06	27.78	2.08562e+06	27.78	2.63332e+06	27.78	2.29709e+06
Galactaric acid	28.66	322633	28.67	772786	28.66	277336	28.67	301993	28.66	309527	28.67	717557	28.66	537715	28.67	701645	28.66	884604	28.66	1.08947e+06	28.66	266816	28.66	88635.4	28.66	181710	28.67	101018	28.68	488168	28.67	423206	28.67	461776	28.65	441775	28.66	537715	28.66	316764
Myo-inositol	29.56	3.65744e+06	29.56	1.87823e+07	29.56	8.99799e+06	29.56	1.63506e+06	29.55	1.49604e+07	29.56	1.87953e+07	29.55	1.17366e+07	29.56	1.96311e+07	29.56	2.13164e+07	29.54	2.42008e+07	29.56	9.63673e+06	29.56	9.78907e+06	29.56	1.32586e+07	29.56	9.14811e+06	29.57	2.39384e+07	29.56	2.43947e+07	29.56	1.97547e+07	29.55	1.13664e+07	29.55	1.17366e+07	29.55	1.12005e+07
Lactulose	30.19	503905	30.19	929178	30.2	360646	30.19	170122	30.19	1.05281e+06	30.19	1.50014e+06	30.18	623080	30.19	1.00879e+06	30.19	1.52192e+06	30.18	1.8756e+06	30.19	478460	30.18	522267	30.19	869239	30.21	363839	30.2	1.6403e+06	30.18	858461	30.18	694517	30.17	765798	30.18	623080	30.18	490965
L-Tryptophan	31.68	269264	31.68	747434	31.69	713610	31.62	120457	31.68	453081	31.64	1.79582e+06	31.68	1.24419e+06	31.68	921035	31.64	1.59108e+06	31.66	1.48401e+06	31.67	291373	31.62	373383	31.65	940292	31.69	1.1109e+06	31.65	1.59071e+06	31.68	1.32412e+06	31.68	1.01338e+06	31.66	1.05961e+06	31.68	1.24419e+06	31.68	706102
Stearic acid	31.86	3.01068e+06	31.87	1.41946e+06	31.87	2.18111e+06	31.87	1.89529e+06	31.86	1.82003e+06	31.87	2.37856e+06	31.86	3.18847e+06	31.88	1.25347e+06	31.87	1.90312e+06	31.85	4.16931e+06	31.87	2.97523e+06	31.86	2.01963e+06	31.86	1.6042e+06	31.88	1.3471e+06	31.88	2.05304e+06	31.86	1.94969e+06	31.87	1.41993e+06	31.86	3.57313e+06	31.86	3.18847e+06	31.86	2.25481e+06
Glucuronic acid	34.76	570400	34.76	1.51784e+06	34.76	639513	34.77	386932	34.76	747788	34.77	2.29985e+06	34.76	1.2616e+06	34.76	1.29113e+06	34.76	2.21957e+06	34.75	2.47596e+06	34.76	1.11848e+06	34.76	561815	34.77	463473	34.77	754203	34.77	1.90186e+06	34.76	1.45294e+06	34.77	1.32194e+06	34.75	1.61014e+06	34.76	1.2616e+06	34.76	926961
Sucrose	38.6	1.204e+08	38.61	1.91091e+08	38.6	1.97045e+08	38.61	2.20055e+08	38.62	3.43589e+08	38.62	4.45998e+08	38.61	3.07591e+08	38.62	3.08098e+08	38.62	3.50095e+08	38.6	4.31099e+08	38.62	2.88621e+08	38.61	2.41121e+08	38.62	3.80249e+08	38.62	3.07738e+08	38.63	4.96574e+08	38.62	4.66424e+08	38.62	2.8226e+08	38.6	3.69558e+08	38.61	3.07591e+08	38.6	2.08968e+08
Galactinol	42.84	181151	42.81	1.40865e+06	42.83	265715	42.88	79205.6	42.81	974256	42.81	609129	42.8	1.02411e+06	42.82	621195	42.81	863246	42.79	1.02225e+06	42.81	1.46297e+06	42.79	1.27109e+06	42.81	2.01105e+06	42.81	1.90959e+06	42.81	1.86437e+06	42.81	1.66341e+06	42.82	568764	42.79	1.01472e+06	42.8	1.02411e+06	42.81	1.20562e+06
