# Supplementary material for: Metabolite analysis of tubers and leaves of two potato cultivars and their grafts
Source: PLoS One. 2021 May 6;16(5):e0250858. doi: 10.1371/journal.pone.0250858 (PMC8101760; doi:10.1371/journal.pone.0250858)
Supplement: S2 Table — (XLSX) [file pone.0250858.s009.xlsx]

## Sheet: S2 Table
Experiment title:	Metabolites composition of tubers
Plant species:	Solanum tuberosum cv. Hópehely and White Lady
Organ/tissue:	tuber
Analytical tool:	GC-MS
Abbreviations:	RT: Retention time, in minutes
	HP: Hópehely
	HP/HP: homo-grafted Hópehely
	HP/WL: hetero-graft: Hópehely scion / White Lady rootstock
	WL: White Lady
	WL/WL: homo-grafted White Lady
	WL/HP: hetero-graft: White Lady scion/Hópehely rootstock
	1, 2, 3, 4, 5, 6: groups of tubers, each group consisted of 3 tubers of approximately 1.5-2 cm in diamater
	Exp1: experiment 1, samples were collected on February 1, 2019
	Exp2: experiment 2, samples were collected on Febraury 25, 2019
Remarks:	Ribitol was used as an internal standard; the amount of ribitol was below the detection level in tubers
	In the case of compounds with multiple derivatives only the highest peak was taken into consideration
Detected compound	Exp1		Exp1		Exp1		Exp2		Exp2		Exp1		Exp1		Exp2		Exp2		Exp1		Exp1		Exp2		Exp2		Exp2		Exp1		Exp1		Exp1		Exp2		Exp2		Exp1		Exp1		Exp1		Exp2		Exp2		Exp1
	HP1		HP2		HP3		HP4		HP5		HP/HP1		HP/HP2		HP/HP3		HP/HP4		HP/WL1		HP/WL2		HP/WL3		HP/WL4		HP/WL5		WL1		WL2		WL3		WL4		WL5		WL/WL1		WL/WL2		WL/WL3		WL/WL4		WL/WL5		WL/HP1
	RT	Area	RT	Area	RT	Area	RT	Area	RT	Area	RT	Area	RT	Area	RT	Area	RT	Area	RT	Area	RT	Area	RT	Area	RT	Area	RT	Area	RT	Area	RT	Area	RT	Area	RT	Area	RT	Area	RT	Area	RT	Area	RT	Area	RT	Area	RT	Area	RT
Valine	5.42	2.12219e+07	5.43	2.21669e+07	5.42	3.2293e+07	5.42	1.43827e+07	5.44	1.53017e+07	5.43	4.96496e+07	5.43	1.92192e+07	5.43	2.8639e+07	5.44	1.19836e+07	5.42	3.97686e+07	5.43	4.45294e+07	5.43	4.55922e+07	5.42	5.21425e+07	5.43	4.306e+07	5.43	8.94685e+07	5.43	5.40631e+07	5.43	1.19869e+08	5.43	4.36251e+07	5.42	5.43025e+07	5.43	5.33793e+07	5.42	3.31892e+07	5.43	5.18323e+07	5.43	5.71969e+07	5.43	3.68913e+07	5.43
Phosphoric acid	5.9	2.06611e+08	5.9	1.40062e+08	5.89	1.46258e+08	5.89	1.02587e+08	5.91	9.12764e+07	5.9	1.76592e+08	5.9	1.38943e+08	5.9	1.21275e+08	5.91	1.23159e+08	5.89	2.07823e+08	5.9	2.08726e+08	5.9	1.32779e+08	5.89	1.68313e+08	5.9	1.25171e+08	5.9	2.32703e+08	5.9	2.03105e+08	5.91	3.31502e+08	5.9	7.9406e+07	5.89	1.41541e+08	5.9	1.89659e+08	5.89	1.39626e+08	5.9	1.60507e+08	5.9	1.13974e+08	5.9	1.12361e+08	5.9
Isoleucine	6.06	4.97357e+06	6.07	9.9332e+06	6.06	1.17944e+07	6.06	6.30206e+06	6.1	3.70361e+06	6.07	1.82015e+07	6.07	3.21626e+06	6.07	7.30518e+06	6.1	5.467e+06	6.06	1.34304e+07	6.07	1.47803e+07	6.07	1.57801e+07	6.06	1.72276e+07	6.07	1.30287e+07	6.07	3.43181e+07	6.07	1.80164e+07	6.07	4.24457e+07	6.07	1.40226e+07	6.06	1.45735e+07	6.07	1.65651e+07	6.06	6.26541e+06	6.07	1.76697e+07	6.07	1.97884e+07	6.07	7.52044e+06	6.07
Proline	6.15	2.95347e+07	6.15	2.84534e+07	6.14	3.22123e+07	6.15	2.51143e+07	6.16	2.13802e+07	6.13	1.2397e+07	6.13	1.40881e+06	6.13	2.2744e+06	6.13	2.57375e+06	6.14	3.80231e+07	6.13	9.58316e+06	6.14	5.55406e+06	6.14	2.84004e+07	6.13	3.66311e+06	6.13	3.73272e+07	6.13	1.21523e+07	6.13	9.80385e+06	6.13	5.16429e+06	6.15	33664174	6.13	7.2543e+06	6.14	2.69774e+07	6.13	4.7911e+06	6.14	6.14328e+06	6.14	3.70844e+06	6.13
Glycine	6.21	5.4433e+06	6.21	4.88463e+06	6.21	4.94572e+06	6.2	4.09974e+06	6.21	3.47079e+06	6.21	8.0112e+06	6.21	4.09629e+06	6.21	5.21775e+06	6.21	3.28504e+06	6.21	5.3958e+06	6.21	4.57146e+06	6.21	5.40178e+06	6.21	7.15367e+06	6.21	5.42591e+06	6.21	8.42414e+06	6.21	6.02981e+06	6.21	1.09344e+07	6.21	4.99741e+06	6.21	6.68528e+06	6.21	6.12675e+06	6.21	6.09787e+06	6.21	5.49134e+06	6.21	5.33161e+06	6.21	4.53013e+06	6.21
Serine	6.7	2.99467e+07	6.7	2.36131e+07	6.69	2.28974e+07	6.7	9.03715e+06	6.7	7.77253e+06	6.7	6.04317e+07	6.7	2.1379e+07	6.7	2.57943e+07	6.7	4.80515e+06	6.69	2.95971e+07	6.7	3.37699e+07	6.7	2.57114e+07	6.7	2.82152e+07	6.7	3.04497e+07	6.7	6.68883e+07	6.7	3.91597e+07	6.7	8.96722e+07	6.7	2.74763e+07	6.7	3.48971e+07	6.7	4.66689e+07	6.69	2.71926e+07	6.7	4.10651e+07	6.7	3.42194e+07	6.7	2.78233e+07	6.7
L-Threonine	7	1.09633e+07	7.01	1.18616e+07	7	1.18011e+07	7	6.25885e+06	7.01	4.6869e+06	7	1.79375e+07	7	1.00407e+07	7.01	1.22764e+07	7.01	3.12542e+06	7	1.32242e+07	7.01	1.49476e+07	7.01	1.43917e+07	7	1.45316e+07	7.01	1.43283e+07	7.01	2.27314e+07	7	1.79748e+07	7.01	3.22048e+07	7.01	1.39014e+07	7	2.0917e+07	7.01	1.67211e+07	7	1.17821e+07	7.01	1.32885e+07	7.01	1.65634e+07	7.01	1.26625e+07	7
B-alanine	7.49	2.7097e+06	7.49	1.7512e+06	7.49	2.41156e+06	7.49	1.30519e+06	7.5	1.76362e+06	7.49	1.38715e+06	7.49	925037	7.49	1.46592e+06	7.49	423776	7.49	3.0212e+06	7.49	1.61137e+06	7.49	2.61281e+06	7.49	4.2659e+06	7.49	2.30311e+06	7.49	1.68302e+06	7.49	2.10407e+06	7.49	3.54249e+06	7.49	1.82554e+06	7.49	3.58106e+06	7.49	2.96328e+06	7.49	3.31673e+06	7.49	2.61772e+06	7.49	2.09053e+06	7.49	1.98341e+06	7.49
Malic acid	8.37	1.01184e+08	8.37	7.6578e+07	8.36	8.45151e+07	8.36	4.26247e+07	8.37	4.10666e+07	8.36	6.84086e+07	8.36	5.8152e+07	8.37	6.53421e+07	8.37	6.97659e+07	8.36	6.81621e+07	8.37	7.81081e+07	8.37	1.34823e+08	8.37	1.50735e+08	8.37	5.8296e+07	8.37	8.71832e+07	8.37	7.52908e+07	8.37	1.75339e+08	8.37	6.60872e+07	8.37	1.2472e+08	8.37	6.30784e+07	8.36	7.78065e+07	8.37	5.53413e+07	8.37	6.96002e+07	8.37	8.65413e+07	8.36
L-Aspartic-acid	8.93	4.21453e+07	8.94	6.03956e+06	8.93	4.47244e+07	8.93	2.35174e+07	8.94	2.38164e+07	8.93	5.19028e+07	8.93	3.41411e+07	8.94	4.43231e+07	8.94	1.6481e+07	8.93	6.19591e+07	8.93	7.1509e+07	8.94	7.0858e+07	8.94	7.28961e+07	8.94	6.34404e+07	8.94	6.60651e+07	8.93	7.55095e+07	8.94	1.05294e+08	8.94	5.82387e+07	8.93	7.54538e+07	8.94	6.96404e+07	8.93	3.97885e+07	8.94	4.95964e+07	8.95	5.83188e+07	8.94	5.41638e+07	8.93
5-oxo-Proline	9.01	7.32222e+07	9.01	8.92872e+07	9.01	5.66803e+07	9.02	1.26335e+08	9.02	7.92296e+07	9.01	1.25955e+08	9	6.0974e+07	9.02	9.67657e+07	9.03	1.32014e+08	9.01	5.5634e+07	9.01	7.28127e+07	9.02	4.57293e+07	9.01	3.84317e+07	9.02	6.85807e+07	9.03	1.53582e+08	9.01	6.61206e+07	9.03	1.6144e+08	9.02	6.85412e+07	9.01	6.89009e+07	9.02	7.84698e+07	9.01	5.64835e+07	9.02	7.10853e+07	9.03	9.23926e+07	9.02	8.4117e+07	9.01
GABA	9.12	2.57896e+07	9.13	2.81055e+07	9.11	2.51694e+07	9.12	8.39755e+06	9.13	1.29129e+07	9.12	1.93614e+07	9.12	2.11139e+07	9.13	2.92877e+07	9.12	9.39193e+06	9.12	2.57721e+07	9.12	2.61711e+07	9.13	5.17097e+07	9.13	6.13001e+07	9.13	3.06863e+07	9.13	2.70288e+07	9.12	2.55057e+07	9.13	3.56584e+07	9.13	1.62069e+07	9.12	3.07289e+07	9.12	1.80793e+07	9.11	1.91586e+07	9.13	1.11713e+07	9.14	2.16844e+07	9.13	2.31103e+07	9.12
Ornithine	11.03	5.67363e+06	11.04	2.66407e+06	11.04	3.72569e+06	11.03	89869.9	11.04	505346	11.03	7.83293e+06	11.03	3.56456e+06	11.03	2.79222e+06	11.02	151074	11.04	9.33445e+06	11.03	1.32931e+07	11.04	6.03205e+06	11.05	2.34832e+06	11.04	1.18288e+07	11.04	1.09546e+07	11.03	9.32628e+06	11.03	3.05423e+07	11.04	3.37499e+06	11.03	1.20543e+07	11.03	1.00411e+07	11.03	4.21954e+06	11.04	1.14581e+07	11.06	2.36053e+06	11.04	1.90001e+06	11.03
Glutamic acid	11.18	3.74895e+07	11.19	2.98541e+07	11.18	5.7925e+07	11.18	1.24796e+07	11.19	2.13211e+07	11.18	4.64431e+07	11.17	3.63827e+07	11.19	3.90501e+07	11.18	4.295e+06	11.18	7.09962e+07	11.19	6.93492e+07	11.19	4.69431e+07	11.19	6.23678e+07	11.19	4.66483e+07	11.19	6.29195e+07	11.18	5.42383e+07	11.19	6.65654e+07	11.19	4.63363e+07	11.18	5.41407e+07	11.19	5.11818e+07	11.18	5.20652e+07	11.19	3.5072e+07	11.2	4.01578e+07	11.18	4.00581e+07	11.18
Phenylalanine	11.42	601832	11.42	928815	11.41	5.09269e+06	11.42	3.65582e+06	11.42	2.85219e+06	11.4	9.99359e+06	11.42	1.05199e+06	11.41	4.52723e+06	11.42	3.09183e+06	11.41	7.56912e+06	11.41	9.22932e+06	11.42	9.63793e+06	11.42	9.32961e+06	11.42	9.61779e+06	11.42	2.15706e+07	11.41	1.10176e+07	11.42	1.93655e+07	11.42	8.9808e+06	11.42	3.67983e+06	11.42	6.87673e+06	11.41	1.85547e+06	11.42	9.91804e+06	11.42	1.00798e+07	11.42	3.01967e+06	11.41
Pentonic acid	12.3	3.69945e+06	12.31	3.3654e+06	12.3	2.20709e+06	12.3	1.47198e+06	12.31	1.37235e+06	12.3	1.35577e+06	12.29	1.7265e+06	12.31	2.72941e+06	12.31	1.76006e+06	12.3	2.06437e+06	12.3	2.06909e+06	12.31	2.06054e+06	12.31	2.60732e+06	12.31	2.08283e+06	12.31	1.21609e+06	12.31	1.71972e+06	12.31	2.11813e+06	12.31	1.2696e+06	12.31	2.00897e+06	12.31	1.54617e+06	12.29	1.18074e+06	12.31	1.20187e+06	12.33	866343	12.31	950789	12.29
L-Asparagine	12.88	1.10859e+08	12.9	1.13688e+08	12.88	1.07468e+08	12.85	4.85389e+07	12.88	7.33611e+07	12.89	1.67344e+08	12.87	9.95286e+07	12.88	8.86299e+07	12.85	3.93218e+07	12.9	1.60762e+08	12.9	1.99928e+08	12.89	1.44009e+08	12.91	1.51008e+08	12.91	1.97529e+08	12.91	1.96973e+08	12.92	2.38804e+08	12.95	3.31972e+08	12.91	1.75573e+08	12.91	1.82874e+08	12.94	2.37426e+08	12.88	1.18868e+08	12.93	2.12895e+08	12.94	2.1872e+08	12.9	1.32482e+08	12.88
Ribitol	15.67	7.08821e+06	15.7	7.60142e+06	15.68	1.03575e+07	15.69	7.36044e+06	15.7	7.34497e+06	15.68	1.37305e+07	15.68	1.13654e+07	15.7	1.03698e+07	15.71	1.03212e+07	15.69	1.41445e+07	15.69	1.52392e+07	15.69	1.00093e+07	15.7	1.15229e+07	15.7	1.04469e+07	15.7	1.29876e+07	15.7	1.01424e+07	15.69	1.41141e+07	15.7	9.41424e+06	15.69	1.31434e+07	15.71	9.97236e+06	15.68	8.95144e+06	15.7	8.92947e+06	15.71	1.07997e+07	15.7	9.50772e+06	15.68
Citric acid	20.9	5.50354e+08	20.89	5.36086e+08	20.92	6.80912e+08	20.88	4.81642e+08	20.88	3.98413e+08	20.87	5.33223e+08	20.87	5.37085e+08	20.9	5.29455e+08	20.89	5.10428e+08	20.88	5.22623e+08	20.88	5.74689e+08	20.88	4.57003e+08	20.92	5.33003e+08	20.89	5.32705e+08	20.87	3.95061e+08	20.91	6.3512e+08	20.92	6.72911e+08	20.89	4.52901e+08	20.9	6.06832e+08	20.9	4.69355e+08	20.85	3.77958e+08	20.87	3.73826e+08	20.88	3.69197e+08	20.86	3.1437e+08	20.87
Fructose	23.67	6.5158e+06	23.68	8.51825e+06	23.73	1.41939e+07	23.74	1.76404e+07	23.76	1.812e+07	23.74	5.9134e+07	23.73	9.13921e+06	23.76	1.66669e+07	23.75	2.89988e+07	23.73	1.11958e+07	23.73	1.11832e+07	23.76	6.17617e+07	23.75	5.94243e+07	23.75	5.16003e+06	23.75	4.96804e+07	23.68	1.10611e+07	23.75	5.17707e+07	23.75	1.32461e+07	23.74	5.55855e+07	23.74	2.1884e+07	23.73	2.41351e+07	23.75	2.21513e+07	23.76	5.63978e+07	23.75	6.93908e+07	23.74
Galactose	24.4	771755	24.41	734370	24.39	1.79034e+06	24.41	2.29167e+06	24.42	2.37859e+06	24.41	3.28282e+06	24.39	1.02127e+06	24.42	1.85235e+06	24.42	2.47616e+06	24.4	1.43356e+06	24.41	1.75306e+06	24.42	3.4693e+06	24.42	2.74825e+06	24.42	782926	24.41	398827	24.42	1.91888e+06	24.42	3.18352e+06	24.42	1.52515e+06	24.42	3.46459e+06	24.42	2.07527e+06	24.4	2.15142e+06	24.42	1.84356e+06	24.41	2.307e+06	24.42	3.64456e+06	24.41
Glucose	24.7	1.99796e+07	24.65	8.67961e+07	24.7	2.05888e+07	24.65	3.97427e+07	24.65	7.02359e+07	24.65	1.43429e+08	24.69	1.24643e+07	24.65	2.38507e+07	24.66	6.97665	24.7	2.83282e+07	24.71	2.43308e+07	24.66	1.03231e+08	24.66	1.20682e+08	24.66	1.21755e+08	24.66	1.09153e+08	24.71	2.67664e+07	24.67	9.08842e+07	24.71	2.82806e+07	24.66	8.41009e+07	24.64	2.5429e+07	24.72	3.17895e+07	24.71	3.38994e+07	24.66	1.03258e+08	24.66	1.46526e+08	24.65
Mannitol	25.63	4.52523e+06	25.86	4.29655e+06	25.63	4.04497e+06	25.63	3.7927e+06	25.65	3.81685e+06	25.64	5.66703e+06	25.64	3.63572e+06	25.65	4.84593e+06	25.65	4.14876e+06	25.64	3.41846e+06	25.65	4.09665e+06	25.65	2.66559e+06	25.64	2.94703e+06	25.65	3.40555e+06	25.65	5.16977e+06	25.64	5.48354e+06	25.65	9.34569e+06	25.64	3.31304e+06	25.64	4.8695e+06	25.65	4.66614e+06	25.63	2.63974e+06	25.65	3.59684e+06	25.65	3.57773e+06	25.65	3.50081e+06	25.64
Palmitic acid	27.77	2.5863e+06	27.76	2.40458e+06	27.77	4.25669e+06	27.77	2.85665e+06	27.78	1.51304e+06	27.76	2.72448e+06	27.76	2.11857e+06	27.78	2.65582e+06	27.78	3.18425e+06	27.77	4.89011e+06	27.77	3.37112e+06	27.78	2.19734e+06	27.77	2.96263e+06	27.78	2.35754e+06	27.78	2.50128e+06	27.77	1.96673e+06	27.77	2.45707e+06	27.78	2.19933e+06	27.78	2.20845e+06	27.77	3.2264e+06	27.77	2.04508e+06	27.77	3.67985e+06	27.78	3.3989e+06	27.78	2.30469e+06	27.77
Galactaric acid	28.65	1.01689e+06	28.65	689715	28.65	780207	28.65	519484	28.66	485551	28.66	322883	28.66	480938	28.66	551638	28.66	662481	28.65	1.2517e+06	28.65	1.21087e+06	28.67	976900	28.65	1.34361e+06	28.66	1.10163e+06	28.65	674707	28.66	710075	28.66	735231	28.66	639935	28.65	662424	28.65	561825	28.65	528789	28.65	453722	28.66	643141	28.66	631484	28.65
Myo-inositol	29.54	1.20032e+07	29.54	1.21833e+07	29.54	1.79674e+07	29.54	1.63685e+07	29.55	1.62026e+07	29.55	2.4294e+07	29.55	1.58333e+07	29.56	1.98712e+07	29.56	1.89986e+07	29.54	1.55576e+07	29.56	1.68632e+07	29.56	1.87586e+07	29.54	2.17196e+07	29.56	1.12933e+07	29.55	2.04234e+07	29.55	1.68945e+07	29.55	2.26588e+07	29.55	1.93093e+07	29.55	2.76231e+07	29.55	1.37896e+07	29.54	1.47138e+07	29.55	6.59121e+06	29.56	1.44087e+07	29.56	1.78813e+07	29.55
Lactulose	30.18	3.70649e+06	30.18	2.78145e+06	30.17	2.72328e+06	30.17	2.48525e+06	30.19	1.93008e+06	30.18	1.62562e+06	30.17	1.77067e+06	30.19	2.48243e+06	30.18	2.46957e+06	30.17	2.48012e+06	30.19	2.13381e+06	30.19	2.76696e+06	30.18	3.43164e+06	30.19	2.65224e+06	30.18	1.35952e+06	30.18	1.85432e+06	30.18	2.59862e+06	30.18	1.43873e+06	30.18	2.76453e+06	30.18	1.46396e+06	30.18	1.64223e+06	30.18	1.21334e+06	30.19	1.60887e+06	30.18	1.70908e+06	30.18
L-Tryptophan	31.68	311061	31.65	176642	31.67	1.42548e+06	31.71	176980	31.68	257746	31.69	780072	31.7	388144	31.7	388144	31.71	128862	31.67	1.37507e+06	31.67	731605	31.69	1.68031e+06	31.68	1.47475e+06	31.69	1.75701e+06	31.68	1.16634e+06	31.68	553204	31.68	3.28433e+06	31.68	1.57715e+06	31.69	1.4356e+06	31.67	652622	31.7	167266	31.68	860946	31.68	1.9356e+06	31.7	347904	31.67
Stearic acid	31.85	3.47453e+06	31.85	1.86676e+06	31.85	5.8798e+06	31.85	4.78878e+06	31.86	1.42215e+06	31.85	3.53818e+06	31.84	2.03839e+06	31.86	3.14035e+06	31.86	4.12089e+06	31.85	8.94574e+06	31.85	4.01302e+06	31.86	2.25699e+06	31.85	4.66759e+06	31.86	1.95157e+06	31.85	2.35038e+06	31.85	1.56759e+06	31.85	2.34887e+06	31.85	1.93942e+06	31.86	3.34535e+06	31.85	3.55067e+06	31.85	2.13876e+06	31.85	4.58683e+06	31.85	2.24922e+06	31.86	1.99333e+06	31.85
Glucuronic acid	34.75	891239	34.75	520724	34.75	953538	34.75	1.07389e+06	34.75	1.03845e+06	34.75	489993	34.75	428196	34.76	763284	34.76	640604	34.75	1.52742e+06	34.75	647964	34.76	1.12068e+06	34.75	1.72814e+06	34.76	1.20812e+06	34.75	240489	34.75	409034	34.75	496593	34.75	581993	34.76	1.69938e+06	34.75	386961	34.74	740547	34.77	251220	34.76	564333	34.76	563193	34.75
Sucrose	38.65	2.36035e+09	38.64	1.91283e+09	38.64	1.73625e+09	38.64	2.0066e+09	38.65	1.85682e+09	38.64	1.72485e+09	38.63	1.77706e+09	38.66	2.43034e+09	38.65	1.99167e+09	38.6	5.8766e+08	38.62	5.72366e+08	38.63	5.78889e+08	38.61	7.70913e+08	38.63	7.53269e+08	38.62	7.4785e+08	38.64	1.73796e+09	38.61	4.68615e+08	38.62	7.84541e+08	38.64	1.69035e+09	38.62	6.43353e+08	38.59	3.58367e+08	38.62	5.27066e+08	38.62	5.85598e+08	38.63	7.31229e+08	38.62
Galactinol	42.79	2.04856e+06	42.78	2.12052e+06	42.79	2.23359e+06	42.8	998523	42.81	1.31173e+06	42.8	962010	42.78	1.22967e+06	42.8	2.16117e+06	42.8	2.33935e+06	42.79	2.12576e+06	42.8	2.06605e+06	42.81	1.00497e+06	42.8	1.41267e+06	42.81	973382	42.79	2.79112e+06	42.79	1.99376e+06	42.8	820277	42.8	823392	42.81	2.00772e+06	42.8	1.13129e+06	42.79	1.48024e+06	42.8	230786	42.8	928047	42.8	823072	42.78
[truncated: 7 more columns]
